# Supplementary material for: Implementation Science Perspectives on Implementing Telemedicine Interventions for Hypertension or Diabetes Management: Scoping Review
Source: J Med Internet Res. 2023 Mar 14;25:e42134. doi: 10.2196/42134 (PMC10131907; doi:10.2196/42134)
Supplement: Multimedia Appendix 3 [file jmir_v25i1e42134_app3.xlsx]

## Sheet: CFIR codebook
Multimedia Appendix 3. Consolidated Framework for Implementation Research codebook.
		Definition	Modified working definitions
1. INTERVENTION CHARACTERISTICS (the core attributes of the intervention)
A	Intervention Source	Perception of key stakeholders about whether the intervention is externally or internally developed.	Reported barriers/facilitators regarding perception of key stakeholders about how the intervention is externally or internally supported.
B	Evidence Strength & Quality	Stakeholders’ perceptions of the quality and validity of evidence supporting the belief that the intervention will have desired outcomes.	Reported barriers/facilitators regarding stakeholders’ perceptions of the quality and validity of evidence supporting the belief that the intervention will have desired outcomes.
C	Relative Advantage	Stakeholders’ perception of the advantage of implementing the intervention versus an alternative solution.	Reported barriers/facilitators regarding stakeholders’ perception of the advantage of implementing the intervention.
D	Adaptability	The degree to which an intervention can be adapted, tailored, refined, or reinvented to meet local needs.	Reported barriers/facilitators regarding the ability to adapt the intervention.
E	Trialability	The ability to test the intervention on a small scale in the organization, and to be able to reverse course (undo implementation) if warranted.	Reported barriers/facilitators related to whether the intervention can be piloted and trialed in small scale.
F	Complexity	Perceived difficulty of implementation, reflected by duration, scope, radicalness, disruptiveness, centrality, and intricacy and number of steps required to implement.	Reported barriers/facilitators regarding perceived difficulty of implementation or complexity of the intervention.
G	Design Quality & Packaging	Perceived excellence in how the intervention is bundled, presented, and assembled.	Reported barriers/facilitators regarding the quality of the materials and how the interventions are designed, packaged and delivered.
H	Cost	Costs of the intervention and costs associated with implementing the intervention including investment, supply, and opportunity costs.	Reported barriers/facilitators related to the cost associated with implementing the intervention (any types of costs).
2. OUTER SETTING (the economic, political, and social context within which an organization resides)
A	Patient Needs & Resources	The extent to which patient needs, as well as barriers and facilitators to meet those needs, are accurately known and prioritized by the organization.	Reported barriers/facilitators regarding how patients needs (e.g., contextual and social needs for telemedicine, or technical, language needs) influence the implementation of the intervention.
B	Cosmopolitanism	The degree to which an organization is networked with other external organizations.	Reported barriers/facilitators regarding the degree to which an organization is networked with other external organizations.
C	Peer Pressure	Mimetic or competitive pressure to implement an intervention; typically because most or other key peer or competing organizations have already implemented or are in a bid for a competitive edge.	Reported barriers/facilitators about perceived pressure or motivation from other entities or organizations in proximity that have implemented similar interventions.
D	External Policy & Incentives	A broad construct that includes external strategies to spread interventions, including policy and regulations (governmental or other central entity), external mandates, recommendations and guidelines, pay-for-performance, collaboratives, and public or benchmark reporting.	Reported barriers/facilitators describing external policies or incentives for implementing the intervention (e.g., public information campaigns, or external policies that support telemedicine)
3. INNER SETTING (features of structural, political, and cultural contexts through which the intervention implementation will take place)
A	Structural Characteristics	The social architecture, age, maturity, and size of an organization.	Reported barriers/facilitators about structural characteristics of the organization implementing the intervention (e.g., number of departments participating in decision-making, stability of healthcare providers and support team, etc.).
B	Networks & Communications	The nature and quality of webs of social networks and the nature and quality of formal and informal communications within an organization.	Reported barriers/facilitators describing the nature and quality of how people generally interact within the organization.
C	Culture	Norms, values, and basic assumptions of a given organization.	Reported barriers/facilitators related to organization's value and norms, and how they influence the intervention.
D	Implementation Climate	The absorptive capacity for change, shared receptivity of involved individuals to an intervention, and the extent to which use of that intervention will be rewarded, supported, and expected within their organization.	Reported barriers/facilitators related to the general level of receptivity to an innovation/intervention in the organization (e.g., the extent to which use of that intervention will be rewarded, supported, and expected within their organization; shared receptivity of involved individuals to an intervention).
D1	Tension for Change	The degree to which stakeholders perceive the current situation as intolerable or needing change.	Reported barriers/facilitators regarding the degree to which stakeholders perceive the current situation as intolerable or needing change.
D2	Compatibility	The degree of tangible fit between meaning and values attached to the intervention by involved individuals, how those align with individuals’ own norms, values, and perceived risks and needs, and how the intervention fits with existing workflows and systems.	Reported barriers/facilitators regarding the degree of tangible fit between meaning and values attached to the intervention by involved individuals, how those align with individuals’ own norms, values, and perceived risks and needs, and how the intervention fits with existing workflows and systems.
D3	Relative Priority	Individuals’ shared perception of the importance of the implementation within the organization.	Reported barriers/facilitators regarding individuals’ shared perception of the importance of the implementation within the organization.
D4	Organizational Incentives & Rewards	Extrinsic incentives such as goal-sharing awards, performance reviews, promotions, and raises in salary, and less tangible incentives such as increased stature or respect.	Reported barriers/facilitators about incentive systems within the organization and how they influence the implementation of the intervention.
D5	Goals and Feedback	The degree to which goals are clearly communicated, acted upon, and fed back to staff, and alignment of that feedback with goals.	Reported barriers/facilitators regarding the degree to which goals are clearly communicated, acted upon, and fed back to staff, and alignment of that feedback with goals.
D6	Learning Climate	A climate in which: a) leaders express their own fallibility and need for team members’ assistance and input; b) team members feel that they are essential, valued, and knowledgeable partners in the change process; c) individuals feel psychologically safe to try new methods; and d) there is sufficient time and space for reflective thinking and evaluation.	Reported barriers/facilitators about whether there's a positive learning environment within the organization. For example: a) leaders express their own fallibility and need for team members’ assistance and input; b) team members feel that they are essential, valued, and knowledgeable partners in the change process; c) individuals feel psychologically safe to try new methods; and d) there is suffi…
E	Readiness for Implementation	Tangible and immediate indicators of organizational commitment to its decision to implement an intervention.	Reported barriers/facilitators about orgnizational commitments to implementing the intervention.
E1	Leadership Engagement	Commitment, involvement, and accountability of leaders and managers with the implementation.	Reported barriers/facilitators about the level of commitment, involvement, and accountability of leaders and managers with the implementation.
E2	Available Resources	The level of resources dedicated for implementation and on-going operations, including money, training, education, physical space, and time.	Reported barriers/facilitators regarding the level of resources dedicated for implementation and on-going operations, including money, training, education, and time.
E3	Access to Knowledge & Information	Ease of access to digestible information and knowledge about the intervention and how to incorporate it into work tasks.	Reported barriers/facilitators related to accessibility to knowledge and information regarding the intervention and and how to incorporate it into work tasks.
4. CHARACTERISTICS OF INDIVIDUALS (individuals within organization who are targeted for the intervention)
A	Knowledge & Beliefs about the Intervention	Individuals’ attitudes toward and value placed on the intervention as well as familiarity with facts, truths, and principles related to the intervention.	Reported barriers/facilitators in individuals’ attitudes toward and value placed on the intervention as well as familiarity with facts, truths, and principles related to the intervention.
B	Self-efficacy	Individual belief in their own capabilities to execute courses of action to achieve implementation goals.	Reported barriers/facilitators about individual belief in their own capabilities to execute intended bebaviors or tasks in the intervention.
C	Individual Stage of Change	Characterization of the phase an individual is in, as he or she progresses toward skilled, enthusiastic, and sustained use of the intervention.	Reported barriers/facilitators about individuals' stage of behavioral change towards the intervention.
D	Individual Identification with Organization	A broad construct related to how individuals perceive the organization, and their relationship and degree of commitment with that organization.	Reported barriers/facilitators about how individuals perceive the organization, and their relationship and degree of commitment with that organization.
E	Other Personal Attributes	A broad construct to include other personal traits such as tolerance of ambiguity, intellectual ability, motivation, values, competence, capacity, and learning style.	Reported barriers/facilitators about individuals' personal traits such as motivation, intellectual ability, comeptence, capacity, learning style etc.
5. PROCESS (such as planning, engaging, executing, and reflecting and evaluating of the intervention implementation)
A	Planning	The degree to which a scheme or method of behavior and tasks for implementing an intervention are developed in advance, and the quality of those schemes or methods.	Reported barriers/facilitators about how well the intervention was planned before implementation and and the quality of those schemes or methods.
B	Engaging	Attracting and involving appropriate individuals in the implementation and use of the intervention through a combined strategy of social marketing, education, role modeling, training, and other similar activities.	Reported barriers/facilitators about involving appropriate individuals in the implementation and use of the intervention through a combined strategy of social marketing, education, role modeling, training, and other similar activities.
B1	Opinion Leaders	Individuals in an organization who have formal or informal influence on the attitudes and beliefs of their colleagues with respect to implementing the intervention.	Reported barriers/facilitators about involvement of opinion leaders (individuals in an organization who have formal or informal influence on the attitudes and beliefs of their colleagues) in implementing the intervention.
B2	Formally Appointed Internal Implementation Leaders	Individuals from within the organization who have been formally appointed with responsibility for implementing an intervention as coordinator, project manager, team leader, or other similar role.	Reported barriers/facilitators about formally appointing an internal leader who is responsible for the implementation of the intervention (e.g., project manager, team leader, etc.)
B3	Champions	“Individuals who dedicate themselves to supporting, marketing, and ‘driving through’ an [implementation]” [101] (p. 182), overcoming indifference or resistance that the intervention may provoke in an organization.	Reported barriers/facilitators about involvement of "champions" ("Individuals who dedicate themselves to supporting, marketing, and ‘driving through’ an [implementation]")
B4	External Change Agents	Individuals who are affiliated with an outside entity who formally influence or facilitate intervention decisions in a desirable direction.	Reported barriers/facilitators about involvement of an individual outside of the organization who has professional training in facilitating the intervention.
C	Executing	Carrying out or accomplishing the implementation according to plan.	Reported barriers/facilitators about how implementation of the intervention executed according to the implementation plan.
D	Reflecting & Evaluating	Quantitative and qualitative feedback about the progress and quality of implementation accompanied with regular personal and team debriefing about progress and experience.	Reported barriers/facilitators about how the intervention is evaluated and reflected, and how evaluation outcomes are informing policy-makers to improve the intervention.
This is a Multimedia Appendix to a full manuscript published in the J Med Internet Res. For full copyright and citation information see https://dx.doi.org/10.2196/jmir.42134
