# Supplementary material for: Implementation Science Perspectives on Implementing Telemedicine Interventions for Hypertension or Diabetes Management: Scoping Review
Source: J Med Internet Res. 2023 Mar 14;25:e42134. doi: 10.2196/42134 (PMC10131907; doi:10.2196/42134)
Supplement: Multimedia Appendix 4 [file jmir_v25i1e42134_app4.xlsx]

## Sheet: Data
Multimedia Appendix 4. Detailed study characteristics.
Ref ID	Citation	Title	Country of study	Study aim	Study design	Focus of intervention	Setting	Intervention features	Study population	CFIR barriers	CFIR facilitators
5624	Garnmeidner-Holme et al., 2018	Health Care Professionals' Attitudes Toward, and Experiences of Using, a Culture-Sensitive Smartphone App for Women with Gestational Diabetes Mellitus: Qualitative Study.	Norway	To explore how health care professionals perceived the provision of care to pregnant women who managed their gestational diabetes mellitus using the culture-sensitive Pregnant+ app in a randomized controlled trial.	Qualitative research	Gestational diabetes	Hospital	Two month duration Smartphone application Behavior change	9 patients, 3 healthcare providers (HCPs), and 2 IT staff	Intervention characteristics: complexity Outer setting: patient needs	Outer setting: patient needs
319	Blair et al., 2022	Development and Usability of a Text Messaging Program for Women With Gestational Diabetes: Mixed Methods Study.	USA	To perform user experience testing and assess usability and acceptability of a text messaging program (Text 4 Success) for women with gestational diabetes mellitus.	Mixed methods	Gestational diabetes	Hospital	Two week duration Text messaging Behaviour change	10 patients	Not reported	Process: planning, engaging, reflecting
191	Yu et al., 2021	Harnessing mobile technology to support type 2 diabetes self-management among Chinese and Hispanic immigrants: a mixed-methods acceptability study	USA	To investigate two aspects of mHealth adoption among Chinese and Hispanic immigrants: (1) Does the status quo of mobile technology use present an opportunity for mHealth access? (2) What are the key factors for their acceptance toward adopting a mobile app for type 2 diabetes self-management?	Mixed methods	Type 2 diabetes	University	Four month duration Smartphone application Self-monitoring and behaviour change	118 Chinese and Hispanic immigrant patients	Outer setting: patient need and resources Individual characteristics: self-efficacy, other personal attributes	Outer setting: patient need and resources Individual characteristics: knowledage and belief, other personal attibutes
174	Kolltveit et al., 2017	Conditions for success in introducing telemedicine in diabetes foot care: a qualitative inquiry.	Norway	To identify perceptions of healthcare providers in different working settings with respect to facilitators to engagement and participation in the application of telemedicine.	Qualitative research	Type 1 or type 2 diabetes	Hospital	18 month Web-based Self-monitoring and behaviour change	34 HCPs	Intervention characteristics: design quality and packaging Inner setting: networks and communication, readiness for implementation	Intervention characteristics: complexity Inner setting: networks and communication Process: engaging
172	Horner et al., 2017	Designing Patient-Centered Text Messaging Interventions for Increasing Physical Activity Among Participants With Type 2 Diabetes: Qualitative Results From the Text to Move Intervention.	USA	To collect participants’ feedback from the Text to Move program in order to ascertain the facilitators and barriers to participant engagement.	Randomized controlled trial	Type 2 diabetes	Hospital	Six month duration Text messaging and medical equipment (pedometer) Behaviour change	98 patients	Intervention characteristics: design quality and packaging Outer setting: patient's needs and resources Inner setting: structural characteristics, readiness for implementation	Intervention characteristics: design quality and packaging, cost Inner setting: implementation climate
150	Vest et al., 2017	Nurse perspectives on the implementation of routine telemonitoring for high-risk diabetes patients in a primary care setting.	USA	To explore the experience of implementing routine telemonitoring (TM) in real-world primary care settings from the perspective of those delivering the intervention, namely the TM staff, and report on lessons learned that could inform future projects of this type.	Qualitative research	Type 1 or type 2 diabetes	Hospital	Two year duration Smartphone application Self-monitoring, education, and patient-health care provider contact	144 patients	Inner setting: implementation climate Process: engaging	Intervention characteristics: adaptability Inner setting: network and communications Individual characteristics: individual stage of change
149	Georgsson et al., 2017	Patients' Perceptions and Experiences of a mHealth Diabetes Self-management System.	USA	To understand patients' perceptions of (1) longer-term use of a specific mHealth system called Care4Life, (2) specific improvements needed for Care4Life, and (3) their needs for future diabetes self-management.	Non-randomized experimental	Type 2 diabetes	Community	Six month duration Text messaging Self-monitoring, and medication reminders	10 patients	Inervention characteristics: design packaging and quality Individual characteristics: other personal attributes	Intervention characteristics: adaptability, complexity, design packaging and quality Individual characteristics: knowledge and belief, other personal attributes Outer setting: patient's needs and resources
141	Desveaux et al., 2018	A Mobile App to Improve Self-Management of Individuals With Type 2 Diabetes: Qualitative Realist Evaluation.	Canada	To identify key combinations of contextual variables and mechanisms of action that explain for whom the app worked best and in what circumstances.	Qualitative research	Type 2 diabetes	Community	Three month duration Smartphone application Self-monitoring	16 patients	Individual characteristics: individual stages of change	Individual characteristics: knowledge and beliefs, self-efficacy, individual stages of change
140	Burner et al., 2018	Perceptions of Family Among Low-Income Patients With Diabetes in a Text-Based Mobile Health Intervention.	USA	To understand the relationship between social support and diabetes management among low income, predominantly Latino patients.	Qualitative research	Type 1 or type 2 diabetes	Community	Two month Text messaging Education and behaviour change	24 patients	Individual characteristics: knowledge and belief	Intervention characteristics: complexity, cost Inner setting: interpersonal needs and resources Individual characteristics: other personal attributes
133	Ross et al., 2018	Developing an implementation strategy for a digital health intervention: an example in routine healthcare.	UK	(1) Understand barriers and facilitators to implementing digital health interventions, (2) Develop a thorough understanding of the implementation context, (3) Use this understanding to select theoretically informed and evidence-based implementation strategies and develop them into an implementable plan, and (4) Execute, evaluate and make adaptations to the implementation plan.	Process evaluation	Type 2 diabetes	Hospital	12 month duration Web-based Education, behaviour change, social support, and medicine management	34 HCPs	Inner setting: networks and communications, structural characteristics Process: engaging, executing, reflecting and evaluating	Intervention characteristics: relative advantages Inner setting: networks and communications, structural characteristics
126	Jemere et al., 2019	Access to mobile phone and willingness to receive mHealth services among patients with diabetes in Northwest Ethiopia: a cross-sectional study.	Ethiopia	To determine access to mobile phone and willingness to receive mobile phone-based diabetes health services as well as identify associated factors in Northwest Ethiopia.	Cross sectional study	Type 1 or type 2 diabetes	Hospital	One month duration Smartphone application, text messaging, and phone call Education, medication, and appointment reminders	423 patients	Individual characteristics: other personal attributes	Individual characteristics: other personal attributes Outer setting: patient's needs and resources
125	Liu et al., 2019	Identification of barriers, facilitators and system-based implementation strategies to increase teleophthalmology use for diabetic eye screening in a rural US primary care clinic: a qualitative study.	USA	To identify patient and primary care provider barriers, facilitators, as well as strategies to increase teleophthalmology use.	Qualitative research	Type 2 diabetes	Primary care clinic	12 month Medical equipment (teleophthalmology) Teleophthalmology	20 Caucasian patients and 9 HCPs	Intervention characteristics: intervention source, cost Inner setting: networks and communications Individual characteristics: knowledge and belief Process: executing	Intervention characteristics: design quality and packaging Inner setting: networks and communications, implementation climate, implementation readiness Outer setting: patient's needs and resources
123	Grant et al., 2019	Using mHealth for the management of hypertension in UK primary care: an embedded qualitative study of the TASMINH4 randomized controlled trial.	UK	Evaluation of facilitators and barriers to self- and telemonitoring interventions for hypertension within the Telemonitoring and Self-monitoring in Hypertension (TASMINH4) trial.	Randomized controlled trial	Hypertension	Hospital	18 month duration Text messaging Self-monitoring	23 patients and 17 HCPs	Intervention characteristics: relative advantage, adaptability, complexity Individual characteristics: self-efficacy Process: reflecting and evaluating	Intervention characteristics: relative advantage, complexity, design packaging and quality Individual characteristics: self-efficacy Process: reflecting and evaluating
121	Rogers et al., 2019	Barriers and Facilitators to the Implementation of a Mobile Insulin Titration Intervention for Patients With Uncontrolled Diabetes: A Qualitative Analysis.	USA	To conduct a qualitative evaluation assessing barriers to and the facilitators of the implementation of the Mobile Insulin Titration Intervention (MITI) program into usual care.	Qualitative research	Type 2 diabetes	Hospital	12 week duration Text messaging Self-monitoring	39 patients and 14 HCPs	Intervention characteristics: adaptability Inner setting: implementation climate	Intervention characteristics: relative advantage, complexity, cost Individual characteristics: self-efficacy, knowledge and belief, individual stages of change Process: engaging
116	Lee et al., 2019)	Using telemedicine to support care for people with type 2 diabetes mellitus: a qualitative analysis of patients' perspectives.	Malaysia	To explore the experiences and perspectives of people with type 2 diabetes mellitus that used telemedicine to manage their condition.	Qualitative research	Type 2 diabetes	Primary care clinic	2 year duration Medical equipment (glucometer) Self-management	48 patients	Intervention characteristics: intervention source, cost Outer setting: patient's needs and resources Inner setting: structural characteristics, implementation readiness Individual characteristics: knowledge and belief, individual identification with organization, other personal attributes Process: planning	Inner setting: networks and communications, implementation climate, implementation readiness Individual characteristics: knowledge and belief, self-efficacy, other attributes Process: engaging
107	Muigg, 2020	Telemonitoring readiness among Austrian diabetic patients: A cross-sectional validation study.	Austria	To analyze the readiness to use telemonitoring among Austrian diabetes patients.	Cross sectional study	Type 2 diabetes	Not reported	Three month Web-based Self-monitoring	47 patients	Intervention characteristics: cost Individual characteristics: individual identification with organization	Intervention characteristics: cost Outer setting: external policies and incentives Inner setting: implementation climate, readiness for implementation Individual characteristics: knowledge and belief, other attributes, individual identification with organization
99	Prinjha et al., 2020	British South Asian Patients' Perspectives on the Relevance and Acceptability of Mobile Health Text Messaging to Support Medication Adherence for Type 2 Diabetes: Qualitative Study.	England	To explore the perceptions and views of British South Asian patients with type 2 diabetes on mobile health SMS text messaging to support medication adherence, aimed at the general UK population.	Qualitative research	Type 1 or type 2 diabetes	University	Seven month Text messaging Medication adherence	67 British-South Asian patients	Not reported	Outer setting: patient need and resources Individual characteristics: self-efficacy
71	Morton et al., 2021	Implementing a digital intervention for managing uncontrolled hypertension in Primary Care: a mixed methods process evaluation.	UK	To explore practitioners’ adherence and perceptions of implementing a digital intervention (HOME BP) in primary care, the possible change mechanisms, and any contextual factors that facilitated or hindered implementation.	Mixed methods	Hypertension	Primary care clinic	12 month Web-based Self-monitoring and medication adherence	125 HCPs	Intervention characteristics: implementation climate Individual characteristics: other personal attributes	Intervention characteristics: relative advantage, design quality and packaging Intervention characteristics: implementation climate Individual characteristics: self-efficacy
70	Maietti et al., 2021	The experience of patients with diabetes with the use of telemedicine and teleassistance services during the COVID-19 pandemic in Italy: Factors associated with perceived quality and willingness to continue.	Italy	To investigate the individual and contextual determinants of the perceived quality of the telemedicine and teleassistance (TMTA) services and the willingness to continue with them among patients with diabetes using TMTA services during the COVID-19 pandemic in one large region of Italy.	Observational study	Type 1 or type 2 diabetes	Home-based	Three month duration Email, video call, or phone call Teleconsultating, self-monitoring, and televisiting	569 patients	Inner setting: implementaion climate Individual characteristics: other attributes	Intervention characteristics: design quality and packaging Outer setting: patient needs and resources Inner setting: implementaion climate Individual characteristics: knowledge and belief, other attributes
67	Seboka et al., 2021	Awareness and readiness to use telemonitoring to support diabetes care among care providers at teaching hospitals in Ethiopia: an institution-based cross-sectional study.	Ethiopia	To assess the awareness and readiness of healthcare providers to use telemonitoring technologies for managing diabetes patients as well as to identify associated factors in Ethiopia.	Cross sectional study	Type 1 or type 2 diabetes	Hospital	One month duration Web-based program Self-monitoring	423 HCPs	Not reported	Individual characteristics: knowledge and belief, other personal attributes
60	Alshehri & Alshaikh, 2021	Exploring the Constituent Elements of a Successful Mobile Health Intervention for Prediabetic Patients in King Saud University Medical City Hospitals in Saudi Arabia: Cross-sectional Study.	Saudi Arabia	To determine the requirements and specifications needed to design an mHealth intervention for prediabetic patients in King Saud University Medical City hospitals using the Centre for eHealth Research (CeHRes) roadmap.	Cross sectional study	Type 2 diabetes (pre-diabetic)	Hospital	One week duration Smartphone application Self-management	48 patients and 20 HCPs	Individual characteristics: other personal attributes	Outer setting: patient needs and resources Individual characteristics: knowledge and belief, self efficacy
48	Timm et al., 2021	Intervention Fidelity Focusing on Interaction between Participants and Facilitators in a Telephone-Delivered Health Coaching Intervention for the Prevention and Management of Type 2 Diabetes.	Sweden	To evaluate the intervention fidelity of a telephone-facilitated health coaching intervention to manage or prevent type 2 diabetes by analyzing the interaction between facilitators and participants in relation to its dimensions, enablers and challenges.	Explanatory sequential design	Type 2 diabetes	Primary care clinic	Six month duration Phone call Self-monitoring and behaviour change	131 patients	Individual characteristics: knowledge and belief Process: executing	Not reported
30	Du et al., 2020	Technology-Assisted Self-Monitoring of Lifestyle Behaviors and Health Indicators in Diabetes: Qualitative Study.	USA	To explore participant experiences while using technology-assisted self-monitoring of lifestyle behaviors and health indicators among overweight or obese adults with type 2 diabetes.	Qualitative research	Type 2 diabetes	Community	Six month duration Smartphone application Self-monitoring	10 patients	Individual characteristics: other personal attributes	Intervention characteristics: design packaging and quality Inner setting: characteristics: implementation climate Individual characteristics: other personal attributes
28	Dening et al., 2022	User-centered development of a digitally-delivered dietary intervention for adults with type 2 diabetes: The T2Diet study.	Australia	To describe the user-centered approach used in the T2Diet Study to develop a new web-based dietary intervention for adults with type 2 diabetes, exploring strategies for enhancing adherence and engagement.	Qualitative research	Type 2 diabetes	Not reported	12 month duration Web-based Self-monitoring and self-management	21 patients	Inner setting: readiness for implementation	Intervention characteristics: intervention source Inner setting: implementation climate Individual characteristics: knowledge and belief Process: reflecting and evaluating
27	Breil et al., 2022	Comparing the Acceptance of Mobile Hypertension Apps for Disease Management Among Patients Versus Clinical Use Among Physicians: Cross-sectional Survey.	Germany	To investigate the determinants of the acceptance of health apps (in terms of intention to use) among patients for personal use and physicians for clinical use in German-speaking countries. Moreover, to assess patients’ preferences regarding different delivery modes for self-care service (face-to-face services, apps, etc).	Cross sectional study	Hypertension	Hospital	One month duration Smartphone applications Self-monitoring	163 patients and 46 HCPs	Not reported	Not reported
24	Saiyed et al., 2022	The Rapid Implementation of an Innovative Virtual Diabetes Boot Camp Program: Case Study.	USA	To create a virtual boot camp program for patients with diabetes, in 3 months, from project conception to the enrollment of our first patients, in order to provide practical strategies for rapidly launching an effectivevirtual program to improve diabetes care.	Case study	Type 1 or type 2 diabetes	University	Three month duration Smartphone application and web-based Telecounselling, education, and self-monitoring	37 patients	Outer setting: patient's needs and resources Inner setting: networks and communications, implementaion climate Process: executing	Intervention characteristics: intervention source, relative advantage, adaptability Inner setting: networks and communications, implementaion climate, readiness for implementation Individual characteristics: individual stages of change Process: engaging, executing
21	Alanzi, 2018	mHealth for diabetes self-management in the Kingdom of Saudi Arabia: barriers and solutions.	Saudi Arabia	To present a perspective of mobile health (mHealth) technologies for diabetes in conjunction with an overview of the current status of mHealth technologies for diabetes self-management and the clinical evidence. As well, to identify the barriers to mHealth for diabetes care.	Cross sectional study	Type 1 or type 2 diabetes	Hospital	One month duration Smartphone application Self-monitoring	33 HCPs	Outer setting: external policies and incentivesInner setting: structural characteristics, readiness for implementation	Not reported
20	Bults et al., 2022	Barriers and Drivers Regarding the Use of Mobile Health Apps Among Patients With Type 2 Diabetes Mellitus in the Netherlands: Explanatory Sequential Design Study.	Netherlands	To explore the actual use of mobile health apps for diabetes among patients with type 2 diabetes and the main barriers and drivers among app users and nonusers.	Explanatory sequential design	Type 2 diabetes	Community	Six month duration Smartphone application Self-monitoring	103 patients for quantitative analysis and 15 patients for qualitative analysis	Intervention characteristics: complexity, cost Outer setting: patient's needs and resources	Inner setting: readiness for implementation Individual characteristics: knowledge and belief
16	Brown-Johnson et al., 2019	Role definition is key-Rapid qualitative ethnography findings from a team-based primary care transformation.	USA	To assess adoption and acceptability of new roles in the first 6 months of launching a team-based care model focused on preventive care, population health, and psychosocial support.	Qualitative research	Hypertension and type 1 or type 2 diabetes	Community	Six month duratoin Phone call Team-based care	21 patients and 7 HCPs	Process: executing	Intervention characteristics: adaptability Inner setting: structural characteristics Process: planning, engaging
14	Jeffrey et al., 2019	Mobile phone applications and their use in the self-management of Type 2 Diabetes Mellitus: a qualitative study among app users and non-app users.	Australia	To acquire a greater understanding of the perceived useful features, facilitators and barriers to app usage for the self-management of type 2 diabetes mellitus in a rural population.	Qualitative research	Type 2 diabetes	Not reported	Six month duration Smartphone application Self-management	30 patients	Intervention characteristics: adaptablity, complexity, cost Outer setting: patient's needs and resources Individual characteristics: knowledge and belief	Intervention characteristics: design quality and packaging Inner setting: networks and communications, implementation climate
13	Bartlett et al., 2019	What do people with type 2 diabetes want from a brief messaging system to support medication adherence?	England	Report the views of people with type 2 diabetes concerning the acceptability of (1) a messaging system and (2) proposed messages based on behavior change techniques and beliefs and concerns around taking medication.	Qualitative research	Type 2 diabetes	Primary care clinic	Duration NA Text messaging Behavioural change	23 patients	Intervention characteristics: complexity, cost Inner setting: readiness for implementation Individual characteristics: self-efficacy, other attributes	Intervention characteristics: adaptability, trialability, complexity, design packaging and quality Outer setting: patient's needs and resources Individual characteristics: knowledge and belief, individual stages of change, self-efficacy, other attributes
11	Avila-Garcia et al., 2019	Engaging users in the design of an mHealth, text message-based intervention to increase physical activity at a safety-net health care system.	USA	To identify barriers and facilitators to using text messaging and engaging in physical activity among patients with diabetes and co-morbid depression.	Qualitative research	Type 1 or type 2 diabetes	Hospital	Two year duration Text messaging Behavioural change	26 patients	Individual characteristics: self-efficacy, other personal attributes	Intervention characteristics: design quality and packaging Process: planning, relecting and evaluating
9	Steinman et al., 2020	Can mHealth and eHealth improve management of diabetes and hypertension in a hard-to-reach population? Lessons learned from a process evaluation of digital health to support a peer educator model in Cambodia using the RE-AIM framework.	Cambodia	To share findings and lessons learned from a process evaluation of mHealth to improve noncommunicable disease management for persons living with diabetes and/or hypertension in Cambodia.	Process evaluation	Hypertension and type 1 or type 2 diabetes	Community	One year duration Voice messaging Behavioural change and education	20 Cambodian patients and 6 HCPs	Intervention characteristics: adaptability, complexity, cost Outer setting: patient's needs and resources Individual characteristics: other personal attributes	Intervention characteristics:relative advantage, adaptability, complexity Outer setting: patient's needs and resources, cosmopolitanism, external policies and incentives Inner setting: structural characteristics, implementation climate Individual characteristics: individual stages of change, individual identificiation with organization
8	Al-Anezi, 2021	Evaluating the Readiness of Mobile Technology with Respect to e-Heath for Medication in Saudi Arabia: An Integrative Perspective.	Saudi Arabia	Evaluate the readiness of Saudi Arabian patients towards the adoption of the e-health system through the use of mobile phones.	Cross sectional study	Hypertension and type 1 or type 2 diabetes	Hospital	Two month duration Smartphone applications and phone call Health information sharing	129 patients	Outer setting: patient's needs and resources Individual characteristics: knowledge and belief, Process: engaging	Outer setting: patient's needs and resources, external policies and incentives Individual characteristics: self-efficacy, individual identification with organization, other attributes
2	Kobe et al., 2022	Implementation of an Intensive Telehealth Intervention for Rural Patients with Clinic-Refractory Diabetes.	USA	To examine the implementation of Advanced Comprehensive Diabetes Care, an evidence-based, comprehensive telehealth intervention for clinic-refractory, uncontrolled type 2 diabetes.	Mixed methods	Type 2 diabetes	Hospital	Six month duration Phone call Self-monitoring, social support, medication guidance	230 patients	Inner setting: networks and communications, readiness for implementation	Intervention characteristics: relative advantage, design quality and packaging, cost Inner setting: networks and communications Intervention characteristics: implementation climate Individual characteristics: self-efficacy Process: engaging, reflecting and evaluating
This is a Multimedia Appendix to a full manuscript published in the J Med Internet Res. For full copyright and citation information see https://dx.doi.org/10.2196/jmir.42134
